# Supplementary material for: Effect of Different Yeast Strains on Biogenic Amines, Volatile Compounds and Sensory Profile of Beer
Source: Foods. 2022 Aug 3;11(15):2317. doi: 10.3390/foods11152317 (PMC9368685; doi:10.3390/foods11152317)
Supplement: Supplementary file 1 [file foods-11-02317-s001.zip]

Archive with 2 entries (2 files):
- Supplementary file 1. Characteristics of the raw materials.pdf
- Supplementary file 2. Beer volatile compounds profile.pdf
